# Supplementary material for: Pre-existing cell states predict resistance to multiple treatments
Source: Cell Genom. 2026 Mar 30;6(6):101191. doi: 10.1016/j.xgen.2026.101191 (PMC13261651; doi:10.1016/j.xgen.2026.101191)
Supplement: Table S1. Upregulated genes predictive of survival to each individual treatment, related to Figure 4 [file mmc2.xlsx]

## Sheet: Dabrafenib
x

## Sheet: Trametinib
x

## Sheet: CoCl2
x

## Sheet: Acid
x

## Sheet: Cisplatin
x

## Sheet: Doxorubicin
x
