# Supplementary material for: Pre-existing cell states predict resistance to multiple treatments
Source: Cell Genom. 2026 Mar 30;6(6):101191. doi: 10.1016/j.xgen.2026.101191 (PMC13261651; doi:10.1016/j.xgen.2026.101191)
Supplement: Table S3. GSEA on markers of untreated clusters, related to Figure 4 [file mmc4.xlsx]

## Sheet: Cluster0
pathway

## Sheet: Cluster1
pathway

## Sheet: Cluster2
pathway

## Sheet: Cluster3
pathway

## Sheet: Cluster4
pathway

## Sheet: Cluster5
pathway

## Sheet: Cluster6
pathway

## Sheet: Cluster7
pathway
