# Supplementary material for: Pre-existing cell states predict resistance to multiple treatments
Source: Cell Genom. 2026 Mar 30;6(6):101191. doi: 10.1016/j.xgen.2026.101191 (PMC13261651; doi:10.1016/j.xgen.2026.101191)
Supplement: Table S4. Primers used for amplifying barcodes out of gDNA and 10× cDNA, related to STAR Methods [file mmc5.xlsx]

## Sheet: Sheet1
Supplementary Table 4
Primers for amplifying barcodes from gDNA	t
GHi5.2.1	AATGATACGGCGACCACCGAGATCTACACTAGATCGCACACTCTTTCCCTACACGACGCTCTTCCGATCTNHNNNNTCGACTAAACGCGCTACTTG
GHi5.2.2	AATGATACGGCGACCACCGAGATCTACACCTCTCTATACACTCTTTCCCTACACGACGCTCTTCCGATCTNHNNNNCGTCGACTAAACGCGCTACTTG
GHi5.2.3	AATGATACGGCGACCACCGAGATCTACACTATCCTCTACACTCTTTCCCTACACGACGCTCTTCCGATCTNHNNNNGACTCGACTAAACGCGCTACTTG
GHi5.2.4	AATGATACGGCGACCACCGAGATCTACACAGAGTAGAACACTCTTTCCCTACACGACGCTCTTCCGATCTNHNNNNATAGTCTCGACTAAACGCGCTACTTG
GHi5.2.7	AATGATACGGCGACCACCGAGATCTACACAAGGAGTAACACTCTTTCCCTACACGACGCTCTTCCGATCTNHNNNNTCGACTAAACGCGCTACTTG
GHi5.2.8	AATGATACGGCGACCACCGAGATCTACACCTAAGCCTACACTCTTTCCCTACACGACGCTCTTCCGATCTNHNNNNGCTCGACTAAACGCGCTACTTG
GHi5.2.9	AATGATACGGCGACCACCGAGATCTACACCGTCTAATACACTCTTTCCCTACACGACGCTCTTCCGATCTNHNNNNCTGTCGACTAAACGCGCTACTTG
GHi5.2.10	AATGATACGGCGACCACCGAGATCTACACTCTCTCCGACACTCTTTCCCTACACGACGCTCTTCCGATCTNHNNNNTATCAGTCGACTAAACGCGCTACTTG
GHi5.2.11	AATGATACGGCGACCACCGAGATCTACACTCGACTAGACACTCTTTCCCTACACGACGCTCTTCCGATCTNHNNNNATGCTCGACTAAACGCGCTACTTG
GHi5.2.12	AATGATACGGCGACCACCGAGATCTACACTTCTAGCTACACTCTTTCCCTACACGACGCTCTTCCGATCTNHNNNNGGATATCGACTAAACGCGCTACTTG
GHi7.2.2	CAAGCAGAAGACGGCATACGAGATCGTACTAGGTGACTGGAGTTCAGACGTGTGCTCTTCCGATCTAGGTCCTGCTGGAGTTCGTGAC
GHi7.2.3	CAAGCAGAAGACGGCATACGAGATAGGCAGAAGTGACTGGAGTTCAGACGTGTGCTCTTCCGATCTTCAAGTCCTGCTGGAGTTCGTGAC
GHi7.2.4	CAAGCAGAAGACGGCATACGAGATTCCTGAGCGTGACTGGAGTTCAGACGTGTGCTCTTCCGATCTCACTTAAGTCCTGCTGGAGTTCGTGAC
GHi7.2.5	CAAGCAGAAGACGGCATACGAGATCGACTCCTGTGACTGGAGTTCAGACGTGTGCTCTTCCGATCTTGTCCTGCTGGAGTTCGTGAC
GHi7.2.6	CAAGCAGAAGACGGCATACGAGATTAGGCATGGTGACTGGAGTTCAGACGTGTGCTCTTCCGATCTCTTGAGTCCTGCTGGAGTTCGTGAC
GHi7.2.7	CAAGCAGAAGACGGCATACGAGATATCGCTACGTGACTGGAGTTCAGACGTGTGCTCTTCCGATCTGTAGTCCTGCTGGAGTTCGTGAC
GHi7.2.8	CAAGCAGAAGACGGCATACGAGATCAGAGAGTGTGACTGGAGTTCAGACGTGTGCTCTTCCGATCTGATACTGTCCTGCTGGAGTTCGTGAC
Primers for amplifying barcodes from 10X cDNA	t
GH_i5.1.1	AATGATACGGCGACCACCGAGATCTACACCTAGCGCTACACTCTTTCCCTACACGACGCTCTTCCGATCT
GH_i5.2.1	AATGATACGGCGACCACCGAGATCTACACTCGATATCACACTCTTTCCCTACACGACGCTCTTCCGATCT
GH_i7.3.1	CAAGCAGAAGACGGCATACGAGATGTCTCTACGTGACTGGAGTTCAGACGTGTGCTCTTCCGATCTAGGACGAGCTGTACAAGTAGG
GH_i7.3.2	CAAGCAGAAGACGGCATACGAGATCAGATAGTGTGACTGGAGTTCAGACGTGTGCTCTTCCGATCTCTGGACGAGCTGTACAAGTAGG
GH_i7.3.3	CAAGCAGAAGACGGCATACGAGATTCTACGCAGTGACTGGAGTTCAGACGTGTGCTCTTCCGATCTTGCGGACGAGCTGTACAAGTAGG
GH_i7.3.4	CAAGCAGAAGACGGCATACGAGATCGACTCTGGTGACTGGAGTTCAGACGTGTGCTCTTCCGATCTGCTCGGACGAGCTGTACAAGTAGG
i7.3.6	CAAGCAGAAGACGGCATACGAGATTTCTGAATGTGACTGGAGTTCAGACGTGTGCTCTTCCGATCTAGTACGGACGAGCTGTACAAGTAGG
